# Supplementary material for: Conditional deep learning model reveals translation elongation determinants during amino acid deprivation
Source: Commun Biol. 2025 Nov 26;8:1691. doi: 10.1038/s42003-025-09092-7 (PMC12657957; doi:10.1038/s42003-025-09092-7)
Supplement: Supplementary file 4 — Supplementary Data 1 [file 42003_2025_9092_MOESM4_ESM.xlsx]

## Sheet: CTRL
motif	n_hit_peak	n_miss_peak	n_hit_other	n_miss_other	statistics	pvalue	pvalue_corrected
CCG CCG GAT	2	2149314	0	442758	inf	1	1
CCG CCG GAC	9	2149307	0	442758	inf	0.373372	0.434154
CCA CCG GAC	7	2149309	0	442758	inf	0.611371	0.650395
AAA [SKIP] [SKIP] [SKIP] ACG GAC	12	2133680	0	427808	inf	0.237516	0.296895
AAA [SKIP] [SKIP] [SKIP] GCG GAC	6	2133686	0	427808	inf	0.598123	0.650134
ACG GAC	465	2154059	35	447771	2.76174	2.97008e-11	6.18766e-11
GAC [SKIP] GAC	2448	2146868	222	442536	2.27301	3.32354e-39	1.27828e-38
CCG GAC	530	2153994	49	447757	2.24842	2.04838e-09	3.53168e-09
AAA [SKIP] [SKIP] [SKIP] [SKIP] GAC	1343	2132349	133	427675	2.02526	1.88912e-17	5.55624e-17
GAT CGA	287	2154237	30	447776	1.98851	0.000134582	0.000210284
CGG GAC	974	2153550	102	447704	1.98516	6.5189e-13	1.48157e-12
AAA [SKIP] GAC	1347	2147969	146	442612	1.90112	1.36856e-15	3.4214e-15
GAC [SKIP] GGA	948	2148368	103	442655	1.89639	2.48594e-11	5.40422e-11
AAA [SKIP] [SKIP] GAC	1329	2142779	166	437579	1.63492	2.48281e-10	4.5978e-10
CCG [SKIP] GAC	398	2148918	51	442707	1.60772	0.000866604	0.00127442
AAA [SKIP] [SKIP] GAT	1480	2142628	189	437556	1.59914	1.41322e-10	2.71773e-10
GAA	68247	2091485	9448	443439	1.53152	0	0
GAC CGG	812	2153712	113	447693	1.49372	3.3564e-05	5.41356e-05
GAC	62930	2096802	9093	443794	1.46479	1.58902e-271	3.97256e-270
CGC CGG	428	2154096	62	447744	1.43488	0.00696936	0.00917021
AGA	26743	2132989	3927	448960	1.4334	3.04715e-106	3.04715e-105
GCG GAC	495	2154029	73	447733	1.40945	0.00536834	0.00725452
AAA	52811	2106921	8041	444846	1.38668	1.00066e-173	1.25082e-172
CCG GAT	325	2154199	49	447757	1.37862	0.0337356	0.0432508
CGA	16613	2143119	2595	450292	1.34511	1.34862e-47	6.74309e-47
AAG	80673	2079059	12929	439958	1.32041	2.92332e-195	4.8722e-194
AAC	44759	2114973	7388	445499	1.27613	3.62298e-87	3.01915e-86
GGG GAC	1359	2153165	223	447583	1.26681	0.000856966	0.00127442
GAC GCG GAC	12	2149304	2	442756	1.236	1	1
CCG [SKIP] GAT	230	2149086	39	442719	1.21489	0.29216	0.34781
GAT	50267	2109465	8820	444067	1.19975	3.84758e-57	2.13755e-56
CGG	25861	2133871	4585	448302	1.18497	7.08415e-27	2.53005e-26
ACG	13311	2146421	2451	450436	1.13969	1.89958e-09	3.3921e-09
GGA	37087	2122645	6842	446045	1.13904	2.38515e-23	7.45359e-23
AGG	26114	2133618	4818	448069	1.13824	8.76726e-17	2.43535e-16
ACA	32813	2126919	6214	446673	1.10895	6.42519e-14	1.52981e-13
CAA	24573	2135159	4791	448096	1.0764	3.05758e-06	5.09597e-06
CGC	21169	2138563	4460	448427	0.995257	0.771668	0.803821
ACC	37358	2122374	8114	444773	0.964862	0.00389004	0.00540283
GGG	32111	2127621	7338	445549	0.916384	3.24766e-11	6.49532e-11
GGG GAT	701	2153823	161	447645	0.904932	0.259112	0.31599
GCC	55992	2103740	13472	439415	0.868114	1.53998e-46	6.99993e-46
GGC	45980	2113752	11131	441756	0.863303	7.736e-42	3.22333e-41
CCG	14897	2144835	3785	449102	0.824108	2.9106e-25	9.702e-25
CCC	36888	2122844	9493	443394	0.811621	2.66515e-69	1.90368e-68
AAA [SKIP] [SKIP] [SKIP] GGG GAC	20	2133672	5	427803	0.802003	0.595607	0.650134
CCG GGC	535	2153989	147	447659	0.75638	0.00323618	0.00462312
GCG	15996	2143736	4502	448385	0.743166	5.26558e-65	3.29099e-64
AAA [SKIP] CCG GAC	3	2144105	1	437744	0.612485	0.52438	0.595886
CCG CCG	466	2154058	203	447603	0.477008	9.58854e-17	2.5233e-16

## Sheet: VAL
motif	n_hit_peak	n_miss_peak	n_hit_other	n_miss_other	statistics	pvalue	pvalue_corrected
GTC GTG GTT	8	2282733	0	292863	inf	0.609232	1
GTT GTT GTC	9	2282732	0	292863	inf	0.610373	1
GTC GTC GCG	2	2282739	0	292863	inf	1	1
GTC [SKIP] GTC GTT	3	2278269	0	288640	inf	1	1
GTC GTA GTC	2	2282739	0	292863	inf	1	1
GTC GTC GTA	1	2282740	0	292863	inf	1	1
GTT GTC GGG	4	2282737	0	292863	inf	1	1
GTA GTT GTC	7	2282734	0	292863	inf	1	1
GTC GTC [SKIP] GTT	4	2278268	0	288640	inf	1	1
GTC GTC GTG	8	2282733	0	292863	inf	0.609232	1
GTC GTG GTC	9	2282732	0	292863	inf	0.610373	1
GTC GTT GGG	1	2282740	0	292863	inf	1	1
GTT [SKIP] GTC GTC	2	2278270	0	288640	inf	1	1
GTG GTC GTC	8	2282733	0	292863	inf	0.609232	1
GTC GTC [SKIP] [SKIP] [SKIP] [SKIP] AAA	6	2264859	0	276307	inf	1	1
GTA GTC GTT	1	2282740	0	292863	inf	1	1
GTC GTT [SKIP] GTT	3	2278269	0	288640	inf	1	1
GTT GTC GGA	2	2282739	0	292863	inf	1	1
GTC GTC GGC	3	2282738	0	292863	inf	1	1
GTC GTC [SKIP] GTC	9	2278263	0	288640	inf	0.610286	1
GTC [SKIP] GTC GTC	3	2278269	0	288640	inf	1	1
GTT GTC GTT	5	2282736	0	292863	inf	1	1
GTT GTC GTC	2	2282739	0	292863	inf	1	1
GTC GTC GTC	5	2282736	0	292863	inf	1	1
GTC GTT GTT	2	2282739	0	292863	inf	1	1
GTC GTC GGG	5	2282736	0	292863	inf	1	1
GTC GTT GTC	8	2282733	0	292863	inf	0.609232	1
GTC GTC GTT	3	2282738	0	292863	inf	1	1
GTC GTA	87	2287123	1	297133	11.3027	0.000589844	0.00196615
GTC GTC	271	2286939	7	297127	5.02989	7.82041e-08	3.9102e-07
GTC [SKIP] [SKIP] GTC	664	2277608	19	288621	4.42857	4.10154e-16	6.83591e-15
GTT [SKIP] GTC	413	2282328	12	292851	4.41609	1.79716e-10	1.49763e-09
GTC GTT	160	2287050	5	297129	4.15738	0.00013159	0.000506114
GTC GTG	382	2286828	12	297122	4.13603	1.76244e-09	1.25889e-08
GTC [SKIP] GTC	616	2282125	20	292843	3.95227	6.86573e-14	8.58216e-13
GTT [SKIP] GTT	510	2282231	19	292844	3.44424	1.74013e-10	1.49763e-09
GTA GTT	314	2286896	13	297121	3.13815	2.20896e-06	1.00407e-05
GTA GTC	222	2286988	10	297124	2.88421	0.000185709	0.000663248
GTT GTC	550	2286660	25	297109	2.85849	2.68993e-09	1.6812e-08
GTT GTT	545	2286665	27	297107	2.62267	2.68628e-08	1.49238e-07
GTT	28531	2263148	1636	299815	2.31033	1.15827e-303	2.89569e-302
GTC [SKIP] GTT	396	2282345	22	292841	2.30953	2.03761e-05	8.49004e-05
GTC	34612	2257067	2026	299425	2.26637	0	0
GTT GTT GTT	11	2282730	2	292861	0.705618	0.652736	1
GTC [SKIP] GTT GTC	8	2278264	3	288637	0.337844	0.117854	0.368293
GTC GTT [SKIP] GTC	1	2278271	1	288639	0.126692	0.212249	0.624261
GTC GTC GGA	0	2282741	0	292863		1	1
GTA GTC GTC	0	2282741	0	292863		1	1
GTC GTA GTT	0	2282741	0	292863		1	1
GTT [SKIP] GTC GTT	0	2278272	0	288640		1	1

## Sheet: ILE
motif	n_hit_peak	n_miss_peak	n_hit_other	n_miss_other	statistics	pvalue	pvalue_corrected
ATC ATC [SKIP] [SKIP] [SKIP] ATC	50	1459373	0	81559	inf	0.11357	0.300538
ATC ATC GGC	16	1469085	0	89950	inf	1	1
ATT ATC [SKIP] ATC	8	1465867	0	87077	inf	1	1
ATC ATC GCC	11	1469090	0	89950	inf	1	1
ATC ATC GGG	14	1469087	0	89950	inf	1	1
ATC [SKIP] [SKIP] ATC [SKIP] ATC	20	1459403	0	81559	inf	0.6233	1
ATC ATC [SKIP] ATT	13	1465862	0	87077	inf	1	1
ATC ATT [SKIP] ATC	27	1465848	0	87077	inf	0.401526	0.870679
ATC [SKIP] ATC GCC	23	1465852	0	87077	inf	0.637647	1
ATC [SKIP] ATC GGC	12	1465863	0	87077	inf	1	1
ATT ATT ATC	2	1469099	0	89950	inf	1	1
ATC [SKIP] ATC [SKIP] [SKIP] CCC	15	1459408	0	81559	inf	1	1
ATC ATC [SKIP] [SKIP] [SKIP] CCC	17	1459406	0	81559	inf	1	1
ATC ATC GTC	10	1469091	0	89950	inf	1	1
ATC ATC [SKIP] GGC	32	1465843	0	87077	inf	0.259892	0.649731
ATC [SKIP] [SKIP] ATC GCC	11	1462638	0	84275	inf	1	1
ATC [SKIP] CGC [SKIP] ATC	7	1462642	0	84275	inf	1	1
ATC [SKIP] ATT ATC	3	1465872	0	87077	inf	1	1
ATC ATC GCG	9	1469092	0	89950	inf	1	1
ATC [SKIP] ATC [SKIP] ATC	18	1462631	0	84275	inf	0.621632	1
ATC ATC ATC	56	1469045	0	89950	inf	0.0773054	0.241579
ATT ATC ATC	12	1469089	0	89950	inf	1	1
ATC [SKIP] [SKIP] ATC ATC	49	1462600	0	84275	inf	0.113466	0.300538
ATC ATT ATC	8	1469093	0	89950	inf	1	1
ATC ATC [SKIP] ATC	31	1465844	0	87077	inf	0.417926	0.870679
ATC ATC [SKIP] [SKIP] ATC	50	1462599	0	84275	inf	0.114205	0.300538
ATT ATT	344	1471983	3	92906	7.23733	2.08332e-06	1.30208e-05
ATC [SKIP] [SKIP] [SKIP] ATC	949	1461700	10	84265	5.47085	7.42603e-13	1.07813e-11
ATC [SKIP] [SKIP] ATC	938	1464937	16	87061	3.48408	1.44358e-09	1.44358e-08
ATC ATC	1247	1471080	23	92886	3.42336	8.62505e-13	1.07813e-11
ATC [SKIP] [SKIP] [SKIP] [SKIP] ATC	813	1458610	15	81544	3.03007	5.18425e-07	3.70303e-06
ATT ATC	284	1472043	6	92903	2.98728	0.00263502	0.00941077
ATC [SKIP] ATC	771	1468330	16	89934	2.95144	5.14136e-07	3.70303e-06
ATC [SKIP] [SKIP] ATT	532	1465343	12	87065	2.63411	0.000170829	0.000781992
ATC [SKIP] [SKIP] [SKIP] ATT	546	1462103	12	84263	2.62223	0.000172038	0.000781992
ATT [SKIP] ATC	503	1468598	12	89938	2.56701	0.00029264	0.00121933
ATC ATT	729	1471598	19	92890	2.42189	1.80441e-05	0.000100245
ATT [SKIP] [SKIP] ATC	565	1465310	16	87061	2.09808	0.00151288	0.00581875
ATC	31935	1443618	1069	94875	1.96331	5.67187e-127	2.83593e-125
ATC ATC [SKIP] GCC	31	1465844	1	87076	1.8415	1	1
ATC [SKIP] ATT	409	1468692	14	89936	1.78895	0.027955	0.0931832
ATT	23832	1451721	919	95025	1.69746	1.13142e-64	2.82854e-63
ATC ATC ATT	25	1469076	1	89949	1.53071	1	1
ATC [SKIP] ATC [SKIP] [SKIP] ATC	22	1459401	1	81558	1.22946	1	1
ATC [SKIP] ATC ATC	41	1465834	2	87075	1.21776	1	1
ATC ATC [SKIP] [SKIP] CCC	20	1462629	1	84274	1.15236	1	1
CCC	24840	1450713	1587	94357	1.01805	0.500517	1
ATT [SKIP] ATC ATC	24	1465851	2	87075	0.712828	0.655497	1
ATC [SKIP] ATC ATT	7	1465868	1	87076	0.415816	0.369753	0.840348
ATT ATC [SKIP] [SKIP] ATC	6	1462643	1	84274	0.345706	0.324388	0.772351

## Sheet: LEU
motif	n_hit_peak	n_miss_peak	n_hit_other	n_miss_other	statistics	pvalue	pvalue_corrected
CTC [SKIP] [SKIP] GAC TGG	26	1677848	0	81646	inf	0.632172	0.748523
CTT [SKIP] GAA TGG	9	1681492	0	84550	inf	1	1
CTT [SKIP] [SKIP] GAC TGG	5	1677869	0	81646	inf	1	1
CTT [SKIP] [SKIP] GGA TGG	5	1677869	0	81646	inf	1	1
CTC GCG GAC	1	1685127	0	87587	inf	1	1
CTT [SKIP] [SKIP] [SKIP] TGT	282	1677592	4	81642	3.43097	0.00463188	0.0209267
TTG [SKIP] [SKIP] TGG	269	1681232	4	84546	3.38188	0.00638525	0.0245587
TTG [SKIP] [SKIP] [SKIP] TGG	254	1677620	5	81641	2.47217	0.0370349	0.102875
CTT [SKIP] [SKIP] GAC	567	1680934	12	84538	2.37631	0.0011969	0.00598451
CTC [SKIP] [SKIP] [SKIP] TGT	337	1677537	7	81639	2.34292	0.0199072	0.0689406
CTT [SKIP] GAC	711	1684417	17	87570	2.17433	0.000571809	0.00357381
CTC [SKIP] [SKIP] TGT	295	1681206	7	84543	2.11924	0.0423129	0.104145
CTT CTC	509	1688246	13	90737	2.10437	0.0050224	0.0209267
CTT [SKIP] TGG	201	1684927	5	87582	2.08958	0.106824	0.240396
CTT [SKIP] GAA	1045	1684083	30	87557	1.81102	0.00068697	0.0038165
CTT [SKIP] [SKIP] GGA	430	1681071	12	84538	1.80199	0.0437407	0.104145
CTT [SKIP] [SKIP] [SKIP] TGG	257	1677617	7	81639	1.78665	0.142594	0.285189
CTT CGG	454	1688301	14	90736	1.74284	0.0352342	0.102875
CTT [SKIP] CGG	267	1684861	8	87579	1.73483	0.161096	0.3098
CTT TGG	221	1688534	7	90743	1.69667	0.225077	0.371797
CTC [SKIP] CTC	609	1684519	19	87568	1.66622	0.0264672	0.0827099
CTT [SKIP] GGA	508	1684620	16	87571	1.65045	0.0435708	0.104145
CTT [SKIP] CTC	388	1684740	13	87574	1.55142	0.133046	0.27718
CTC [SKIP] GAA	930	1684198	32	87555	1.51085	0.0206822	0.0689406
CTC [SKIP] [SKIP] GGA	446	1681055	16	84534	1.40173	0.228891	0.371797
CTT [SKIP] [SKIP] TGG	306	1681195	11	84539	1.39884	0.354937	0.479644
CTT CTT	442	1688313	17	90733	1.39729	0.202069	0.371797
CTC GGG	232	1688523	9	90741	1.38529	0.461506	0.591674
CTT	23140	1669242	934	93102	1.38183	4.93453e-24	8.22421e-23
CTC [SKIP] [SKIP] [SKIP] TGG	368	1677506	13	81633	1.37755	0.327874	0.45538
CTC [SKIP] GGA	515	1684613	20	87567	1.3385	0.230514	0.371797
TTG	23430	1668952	980	93056	1.33305	6.02504e-20	7.5313e-19
GAA	52703	1639679	2251	91785	1.31061	4.16185e-38	2.08092e-36
CTC [SKIP] GAC	1067	1684061	43	87544	1.28993	0.110582	0.240396
CTC	31393	1660989	1376	92660	1.27274	2.35557e-19	2.35557e-18
CTC [SKIP] TGG	358	1684770	15	87572	1.24056	0.474198	0.592748
CTT [SKIP] [SKIP] TGT	221	1681280	9	84541	1.23474	0.64373	0.748523
CTG	65688	1626694	3036	91000	1.21037	2.82506e-25	7.06266e-24
TGG	19620	1672762	903	93133	1.20971	1.13603e-08	9.46689e-08
CTC [SKIP] [SKIP] GAC	954	1680547	40	84510	1.19935	0.297593	0.45538
AAA	41331	1651051	2036	92000	1.13116	4.91555e-08	3.51111e-07
CTC [SKIP] [SKIP] TGG	366	1681135	17	84533	1.08257	0.904425	1
CTC [SKIP] GAC TGG	21	1681480	1	84549	1.05593	1	1
GGA	28589	1663793	1630	92406	0.97412	0.304785	0.45538
CTC CTC	756	1687999	43	90707	0.944761	0.687488	0.781237
CTT CTC [SKIP] GAC	16	1681485	1	84549	0.804517	0.565695	0.689872
CTC [SKIP] GAC TGT	11	1681490	1	84549	0.553104	0.444958	0.585471
CTT [SKIP] GAC TGG	16	1681485	2	84548	0.402254	0.212221	0.371797
CTT [SKIP] GAC TGT	7	1681494	1	84549	0.351974	0.324616	0.45538
CTT [SKIP] GAT TGG	7	1681494	1	84549	0.351974	0.324616	0.45538

## Sheet: LEU_ILE
motif	n_hit_peak	n_miss_peak	n_hit_other	n_miss_other	statistics	pvalue	pvalue_corrected
ATT ATC [SKIP] [SKIP] GGA	5	1399265	0	102076	inf	1	1
ATT ATT ATT	5	1405681	0	107828	inf	1	1
ATC ATC [SKIP] [SKIP] GGA	31	1399239	0	102076	inf	0.269388	0.561225
ATT ATT [SKIP] [SKIP] [SKIP] GGA	9	1396053	0	99289	inf	1	1
ATT ATT [SKIP] ATC	5	1402473	0	104915	inf	1	1
ATT [SKIP] ATC [SKIP] [SKIP] GGA	13	1396049	0	99289	inf	1	1
ATC ATT [SKIP] ATC	25	1402453	0	104915	inf	0.415416	0.830833
ATT ATC [SKIP] ATT	4	1402474	0	104915	inf	1	1
ATC [SKIP] ATC ATC	36	1402442	0	104915	inf	0.176704	0.420723
ATC ATC [SKIP] ATT	12	1402466	0	104915	inf	1	1
ATT ATT [SKIP] [SKIP] GGA	6	1399264	0	102076	inf	1	1
ATC ATT [SKIP] [SKIP] [SKIP] GGA	13	1396049	0	99289	inf	1	1
ATC ATT [SKIP] [SKIP] GGA	10	1399260	0	102076	inf	1	1
ATT [SKIP] ATT [SKIP] [SKIP] GGA	11	1396051	0	99289	inf	1	1
ATC [SKIP] ATC [SKIP] [SKIP] GGA	11	1396051	0	99289	inf	1	1
ATC [SKIP] ATT ATC	4	1402474	0	104915	inf	1	1
ATC [SKIP] ATC [SKIP] [SKIP] [SKIP] GGA	14	1392840	0	96568	inf	1	1
ATC ATT ATT	4	1405682	0	107828	inf	1	1
ATT [SKIP] ATT ATC	5	1402473	0	104915	inf	1	1
ATT ATT ATC	1	1405685	0	107828	inf	1	1
ATC ATC ATT	27	1405659	0	107828	inf	0.258203	0.561225
ATT ATC [SKIP] ATC	8	1402470	0	104915	inf	1	1
ATC ATC ATC	51	1405635	0	107828	inf	0.0499948	0.124987
ATT ATC ATT	11	1405675	0	107828	inf	1	1
ATT ATC [SKIP] [SKIP] [SKIP] GGA	7	1396055	0	99289	inf	1	1
ATC ATC [SKIP] ATC	28	1402450	0	104915	inf	0.259564	0.561225
ATT ATC ATC	9	1405677	0	107828	inf	1	1
ATT [SKIP] [SKIP] ATT	505	1401973	9	104906	4.19865	8.37403e-08	8.37403e-07
ATT [SKIP] [SKIP] [SKIP] GGA	470	1398800	10	102066	3.42944	4.37951e-06	3.12822e-05
ATT ATC	283	1408611	8	110801	2.78259	0.00143075	0.00447109
ATC [SKIP] [SKIP] ATT	520	1401958	14	104901	2.7792	1.24952e-05	7.80947e-05
ATT [SKIP] [SKIP] [SKIP] [SKIP] GGA	498	1395564	13	99276	2.72509	5.36228e-05	0.000297904
ATC [SKIP] [SKIP] ATC	891	1401587	25	104890	2.66718	2.5194e-08	3.14925e-07
ATC ATC	1181	1407713	35	110774	2.65525	3.5993e-11	5.99883e-10
ATT [SKIP] ATT	439	1405247	13	107815	2.59088	0.00015395	0.00076975
ATC [SKIP] ATC	726	1404960	22	107806	2.53217	1.08223e-06	9.01857e-06
ATC [SKIP] [SKIP] GGA	512	1401966	17	104898	2.25346	0.000300974	0.00136806
ATT ATT	336	1408558	12	110797	2.20248	0.00369273	0.0097177
ATT [SKIP] [SKIP] ATC	527	1401951	18	104897	2.19063	0.000369787	0.00142226
ATC [SKIP] [SKIP] [SKIP] GGA	527	1398743	18	102058	2.13623	0.000610279	0.00217957
ATC [SKIP] ATT	407	1405279	15	107813	2.08167	0.00313616	0.00871155
ATT [SKIP] ATC	481	1405205	18	107810	2.05018	0.0012149	0.00404966
ATC [SKIP] [SKIP] [SKIP] [SKIP] GGA	527	1395535	19	99270	1.97303	0.00186655	0.00548986
ATC ATT	694	1408200	29	110780	1.8826	0.000328937	0.00137057
ATC ATC [SKIP] [SKIP] [SKIP] [SKIP] GGA	26	1392828	1	96567	1.80262	1	1
ATT	23313	1388789	1096	112764	1.72712	2.60678e-81	6.51694e-80
ATC	30664	1381438	1490	112370	1.67402	2.83041e-96	1.4152e-94
ATC ATC [SKIP] [SKIP] [SKIP] GGA	13	1396049	1	99288	0.924569	0.617827	1
ATT [SKIP] ATC ATC	21	1402457	2	104913	0.785469	0.672606	1
ATC ATT ATC	7	1405679	1	107827	0.536957	0.446377	0.858417

## Sheet: LEU_ILE_VAL
motif	n_hit_peak	n_miss_peak	n_hit_other	n_miss_other	statistics	pvalue	pvalue_corrected
GTT GTC [SKIP] GTC	9	2143682	0	213670	inf	1	1
GTC GTT GGG	1	2147835	0	217510	inf	1	1
GTT [SKIP] GTC GTC	2	2143689	0	213670	inf	1	1
GTC GTC GGC	3	2147833	0	217510	inf	1	1
GTC GTC [SKIP] GTT	4	2143687	0	213670	inf	1	1
GTC GTC GCG	2	2147834	0	217510	inf	1	1
GTT GTC GGA	2	2147834	0	217510	inf	1	1
GTC [SKIP] GTC GTT	4	2143687	0	213670	inf	1	1
GTC GTC GTG	7	2147829	0	217510	inf	1	1
GTC GTA GTC	1	2147835	0	217510	inf	1	1
GTT GTT GTC	9	2147827	0	217510	inf	1	1
GTC GTC GGG	7	2147829	0	217510	inf	1	1
GTT GTC GTT	5	2147831	0	217510	inf	1	1
GTC GTC [SKIP] GTC	10	2143681	0	213670	inf	1	1
GTC [SKIP] GTC GTC	4	2143687	0	213670	inf	1	1
GTG GTC GTC	7	2147829	0	217510	inf	1	1
GTT GTC GTC	2	2147834	0	217510	inf	1	1
GTC GTT [SKIP] GTT	3	2143688	0	213670	inf	1	1
GTC GTT GTT	2	2147834	0	217510	inf	1	1
GTC GTG GTC	7	2147829	0	217510	inf	1	1
GTT [SKIP] GTT GTC	5	2143686	0	213670	inf	1	1
GTC GTC [SKIP] [SKIP] [SKIP] [SKIP] AAA	6	2131250	0	202593	inf	1	1
GTC GTC GTT	3	2147833	0	217510	inf	1	1
GTC [SKIP] GTT GTT	7	2143684	0	213670	inf	1	1
GTC GTC GTC	5	2147831	0	217510	inf	1	1
GTA GTC GTT	1	2147835	0	217510	inf	1	1
GTT GTC GGG	4	2147832	0	217510	inf	1	1
GTC GTA	79	2151902	1	221410	8.12834	0.00633562	0.0211187
GTC GTC	263	2151718	4	221407	6.76553	2.42296e-07	1.51435e-06
GTC [SKIP] [SKIP] GTC	626	2143065	11	213659	5.67371	1.71229e-14	2.85382e-13
GTC GTG	351	2151630	8	221403	4.51474	9.22801e-08	7.1335e-07
GTT [SKIP] GTC	395	2147441	10	217500	4.00069	9.98691e-08	7.1335e-07
GTT GTC	503	2151478	13	221398	3.98163	1.24539e-09	1.24539e-08
GTC [SKIP] GTC	573	2147263	15	217495	3.86926	1.81807e-10	2.27259e-09
GTC GTT	153	2151828	5	221406	3.1485	0.00557225	0.0199009
GTC [SKIP] GTT	369	2147467	12	217498	3.1144	5.07846e-06	2.82137e-05
GTA GTC	206	2151775	7	221404	3.02801	0.00128086	0.00492637
GTC [SKIP] [SKIP] GTT	404	2143287	15	213655	2.68487	1.78874e-05	8.13064e-05
GTT [SKIP] GTT	450	2147386	17	217493	2.68101	5.91507e-06	2.95754e-05
GTT GTT	495	2151486	22	221389	2.31526	1.9759e-05	8.2329e-05
GTC	32150	2123976	1502	223869	2.25608	1.4202e-265	7.10099e-264
GTT	26361	2129765	1283	224088	2.16183	3.9871e-201	9.96775e-200
GTC [SKIP] GTT GTC	9	2143682	1	213669	0.897064	0.613313	1
GTC GTT GTC	7	2147829	1	217509	0.708885	0.537778	1
GTT GTT GTT	12	2147824	2	217508	0.607614	0.373523	1
GTC GTT [SKIP] GTC	1	2143690	1	213669	0.0996735	0.173063	0.540823
GTC GTC GGA	0	2147836	0	217510		1	1
GTT [SKIP] GTC GTT	0	2143691	0	213670		1	1
GTA GTC GTC	0	2147836	0	217510		1	1
GTC GTA GTT	0	2147836	0	217510		1	1
